# Supplementary material for: A Clinical Case of a Homozygous Deletion in the APOA5 Gene with Severe Hypertriglyceridemia
Source: Genes (Basel). 2022 Jun 14;13(6):1062. doi: 10.3390/genes13061062 (PMC9222921; doi:10.3390/genes13061062)
Supplement: Supplementary file 1 [file genes-13-01062-s001.zip]

Archive with 1 entries (1 files):
- genes-1744522-supplementary.pdf
